# Supplementary material for: Functional classification of grasp strategies used by hemiplegic patients
Source: PLoS One. 2017 Nov 10;12(11):e0187608. doi: 10.1371/journal.pone.0187608 (PMC5695285; doi:10.1371/journal.pone.0187608)
Supplement: S1 Table — (XLSX) [file pone.0187608.s002.xlsx]

## Sheet: Feuil1
																				Patients	Ranked	ROM			MAS				MRC					SS	P
																				I.D.	Patients	SER	WE	FE	WF	FF	TF	TA	WE	FF	FE	TF	TE	H	H
																				9	1	65°	80°	50°	1+	1	0	0	3	4	3	4	3	1	1
																				17	2	0°	70°	30°	1	1+	1	1	4	4	4	4	4	1	1
																				24	3	70°	60°	30°	1	0	0	0	4	4	4	4	4	2	3
																				36	4	60°	30°	20°	0	0	0	0	4	4	4	4	4	3	1
																				38	5	20°	50°	40°	0	1	3	3	3	4	5	4	4	3	1
																				1	6	20°	50°	30°	1	1	1	1	2	5	4	4	3	1	1
																				32	7	80°	60°	70°	0	0	0	0	5	5	5	5	5	3	3
																				14	8	55°	50°	50°	3	3	1	1	1	3	2	2	2	1	1
																				25	9	90°	30°	30°	2	3	2	2	2	4	3	3	2	3	3
																				31	10	20°	60°	20°	1+	1+	0	0	2	3	2	3	2	1	2
																				34	11	45°	55°	45°	1+	1+	1+	1	4	4	4	4	4	3	1
																				30	12	40°	70°	90°	0	0	0	0	5	5	5	5	5	3	3
																				8	13	40°	45°	70°	0	1+	0	0	4	4	2	4	2	1	1
																				7	14	70°	60°	60°	1+	2	1	0	4	4	2	3	2	1	1
																				29	15	90°	60°	40°	2	1+	1	1	2	4	3	3	2	1	1
																				35	16	20°	65°	20°	1	1	0	0	3	3	3	3	3	2	1
																				27	17	30°	-30°	0°	4	3	2	2	2	2	1	2	0	1	1
																				33	18	30°	20°	0°	0	0	0	0	1	2	1	1	1	1	1
																				21	19	30°	70°	10°	1	0	0	0	2	3	1	3	1	2	2
																				37	20	30°	60°	40°	0	0	0	0	2	2	2	2	2	2	2
																				3	21	30°	70°	70°	1	1	1	1	3	3	3	3	3	1	1
																				2	22	20°	60°	0°	1+	2	1+	1+	1	3	2	2	1	2	2
																				15	23	70°	85°	90°	2	2	1	1	3	4	2	2	1	2	2
																				19	24	30°	80°	30°	2	2	2	1	3	3	2	4	2	1	1
																				16	25	60°	60°	0°	2	4	1	1	1	2	1	2	1	2	1
																				13	26	20°	40°	0°	2	3	2	2	2	2	1	1	0	1	1
																				6	27	20°	50°	0°	1	2	0	1+	2	0	2	2	1	2	1
																				4	28	20°	60°	10°	3	4	1+	1+	1	4	1	4	0	1	1
																				10	29	90°	55°	20°	2	3	1+	0	3	4	1	3	1	2	1
																				20	30	20°	20°	0°	2	1	1	1	3	4	1	3	0	2	2
																				22	31	30°	90°	30°	0	0	0	0	2	1	0	1	0	1	1
																				11	32	20°	60°	30°	1	2	1+	1+	2	2	0	2	0	3	3
																				12	33	50°	65°	0°	0	3	1	1	0	1	0	2	0	2	2
																				18	34	0°	60°	30°	3	2	1+	1+	1	2	0	2	0	2	2
																				23	35	45°	30°	0°	1+	3	2	2	1	0	0	0	0	1	2
																				26	36	30°	30°	0°	0	2	3	3	1	1	1	2	0	1	1
																				28	37	30°	50°	0°	2	3	2	2	3	5	0	3	0	1	1
																				5	38	40°	40°	20°	3	3	2	0	0	0	0	0	0	2	3
																				Table 2: SER (Shoulder external rotation), WE (Wrist extension), FE (Finger extension), WF (Wrist flexors), FF (Fingers flexors), TF (Thumb flexor), TA (Thumb adductors), WE (Wrist extensors), FE (Finger Extensors), TE (Thumb Extensors), SS (superficial sensation), H (Hand), P (proprioception).	Table 2: SER (Shoulder external rotation), WE (Wrist extension), FE (Finger extension), WF (Wrist flexors), FF (Fingers flexors), TF (Thumb flexor), TA (Thumb adductors), WE (Wrist extensors), FE (Finger Extensors), TE (Thumb Extensors), SS (superficial sensation), H (Hand), P (proprioception).
