# Supplementary material for: Functional classification of grasp strategies used by hemiplegic patients
Source: PLoS One. 2017 Nov 10;12(11):e0187608. doi: 10.1371/journal.pone.0187608 (PMC5695285; doi:10.1371/journal.pone.0187608)
Supplement: S2 Table — (XLSX) [file pone.0187608.s003.xlsx]

## Sheet: Grasp-FGS
Rank	I.D	FMA	ARAT	FGS	Tissues			Ball			Bottle			Spoon
1	9	53	51	10	10	10	10	10	10	10	10	10	10	10	10	10
2	17	48	54	10	10	10	10	10	10	10	10	10	10	10	10	10
3	24	54	50	10	10	10	10	10	10	10	10	10	10	10	10	10
4	36	59	43	10	10	10	10	10	10	10	10	10	10	10	10	10
5	38	53	49	10	10	10	10	10	10	10	10	10	10	10	10	10
6	1	40	30	10	10	10	10	10	10	10	10	10	10	10	10	10
7	32	66	49	10	10	10	10	10	10	10	10	10	10	10	10	10
8	14		43	8.25	9	9	9	9	9	9	6	6	6	9	9	9
9	25	45	39	8.75	9	6	9	9	9	9	9	9	9	9	9	9
10	31	43	36	6.91667	3	6	6	9	9	6	9	8	9	6	6	6
11	34	50	48	7.66667	9	6	6	2	6	6	10	10	10	9	9	9
12	30	66	43	10	10	10	10	10	10	10	10	10	10	10	10	10
13	8	47	37	7.75	9	9	9	8	8	8	6	6	6	9	9	6
14	7	47	33	9	6	9	9	9	9	9	9	9	9	10	10	10
15	29	45	41	7.66667	8	8	8	8	6	6	8	9	9	9	7	6
16	35	39	19	7.83333	9	8	8	9	9	9	6	9	9	6	6	6
17	27	38	32	5.75	6	6	6	3	3	3	5	5	5	9	9	9
18	33	31	16	5.66667	6	6	6	6	6	6	6	6	2	9	6	3
19	21	37	19	4.91667	5	5	5	6	6	6	5	5	5	2	3	6
20	37	33	28	4.91667	9	9	3	9	6	6	2	3	3	3	3	3
21	3	53	43	6.25	6	8	6	6	6	6	5	8	5	6	5	8
22	2	48	22	6.25	6	6	6	6	6	6	5	5	5	8	8	8
23	15	51	18	4.41667	3	4	3	5	1	2	5	5	5	9	9	2
24	19	36	28	5.25	3	4	3	6	6	6	6	6	6	6	5	6
25	16	37	19	4.33333	1	3	3	2	3	1	5	5	5	8	8	8
26	13	25	10	3.33333							1	1	1	6	5	6
27	6	27	5	4							5	2	5	4	4	4
28	4	30	8	4.16667							3	3	4	5	5	5
29	10		15	3.5							1	3	4	4	3	6
30	20	28	12	5							4	5	5	6	5	5
31	22	29	15	4.33333										3	5	5
32	11	19	3	3.66667										3	5	3
33	12	13	3	5										5	5	5
34	18	25	4	5.33333										7	7	2
35	23	22	5	6.33333										5	7	7
36	26	18	3	6										6		6
37	28	20	3	4.33333										4	4	5
38	5	15	0	5											5
